# Supplementary material for: Spider Web DNA: A New Spin on Noninvasive Genetics of Predator and Prey
Source: PLoS One. 2015 Nov 25;10(11):e0142503. doi: 10.1371/journal.pone.0142503 (PMC4659541; doi:10.1371/journal.pone.0142503)
Supplement: S2 Table — (XLSX) [file pone.0142503.s002.xlsx]

## Sheet: Sheet1
S2 Table
Web sample	Primer set	Amplicon length (bp)	Primer/quality-trimmed sequence length (bp)	Sequence (5'-3')	NCBI BLAST/BOLD IDS taxonomic assignment	NCBI accession of top match	Percent identity of top NCBI match	BOLD IDS sequence ID of top match	Percent identity of top BOLD IDS match
Lhes_zoo	Lat_COI_F1/Lat_COI_R1	135	90	TTTATTGGGTGATGACCAATTATATAATGTTATTGTGACTGGTCATGCTTTTGTTATAATTTTTTTTATGGTTATACCGATTTTAATTGG	Latrodectus hesperus	KC414080.1	1	RBCH210-04.COI-5P	1
Lhes_zoo	Lat_COI_F1/Lat_COI_R2	257	219	TTTATTGGGTGATGACCAATTATATAATGTTATTGTGACTGGTCATGCTTTTGTTATAATTTTTTTTATGGTTATACCGATTTTAATTGGGGGGTTTGGAAATTGGTTAGTTCCTTTGATATTGGGAGTACCAGATATGGCTTTTCCTCGAATAAATAATTTGAGATTCTGATTATTGCCTTCATCTTTAATTTTATTATTTATTTCTTCTTTGGAAGA	Latrodectus hesperus	KC414080.1	0.97	Early Release	0.9903
Lhes_zoo	Lat_COI_F1/Lat_COI_R3	311	265	TTTATTGGGTGATGACCAATTATATAATGTTATTGTGACTGGTCATGCTTTTGTTATAATTTTTTTTATGGTTATACCGATTTTAATTGGGGGGTTTGGAAATTGGTTAGTTCCTTTGATATTGGGAGTACCAGATATGGCTTTTCCTCGAATAAATAATTTGAGATTCTGATTATTGCCTTCATCTTTAATTTTATTATTTATTTCTTCTTTGGAAGAGGTTGGGGTTGGAGCTGGATGAACAATTTATCCTCCCTTGTCTAGA	Latrodectus hesperus	KC414080.1	0.96	Early Release	0.9923
Lhes_zoo	Lat_COI_F1/Lat_COI_R4	497	456	TTTATTGGGTGATGACCAATTATATAATGTTATTGTGACTGGTCATGCTTTTGTTATAATTTTTTTTATGGTTATACCGATTTTAATTGGGGGGTTTGGAAATTGGTTAGTTCCTTTGATATTGGGAGTACCAGATATGGCTTTTCCTCGAATAAATAATTTGAGATTCTGATTATTGCCTTCATCTTTAATTTTATTATTTATTTCTTCTTTGGAAGAGGTTGGGGTTGGAGCTGGATGAACAATTTATCCTCCCTTGTCTAGATTAGAGGGACATAGAGGAAGTTCTGTGGATTTTGCTATTTTTTCTCTGCATTTGGCGGGTGCCTCATCTATTATAGGGGCTATTAATTTTATTTCGACAATTATAAATATACGTTTGGGGGGAATATCTATGGA…	Latrodectus hesperus	DQ127323.1	0.96	Early Release	0.9956
Lmac_1	Lat_COI_F1/Lat_COI_R1	135	90	TTTATTAGGTGATGACCAATTATATAATGTTATTGTAACTGGTNNNNNNNNNGTTATAATTTTTTTTATGGTTATGCCTATTTTAATTGG	Latrodectus mactans	DQ127321.1	0.9	RBCH207-04.COI-5P	1
Lmac_1	Lat_COI_F1/Lat_COI_R2	257	219	TTTATTAGGTGATGACCAATTATATAATGTTATTGTAACTGGTCATGCTTTTGTTATAATTTTTTTTATGGTTATGCCTATTTTAATTGGGGGGTTTGGAAATTGATTAGTTCCTTTAATATTGGGAGCGCCAGATATGGCTTTTCCTCGAATAAATAATTTAAGATTTTGATTATTACCGTCATCTTTAATTTTATTATTTATTTCATCTTTGGAAGA	Latrodectus mactans	DQ127321.1	0.99	Early Release	1
Lmac_1	Lat_COI_F1/Lat_COI_R4	497	456	TTTATTAGGTGATGACCAATTATATAATGTTATTGTAACTGGTCATGCTTTTGTTATAATTTTTTTTATGGTTATGCCTATTTTAATTGGGGGGTTTGGAAATTGATTAGTTCCTTTAATATTGGGAGCGCCAGATATGGCTTTTCCTCGAATAAATAATTTAAGATTTTGATTATTACCGTCATCTTTAATTTTATTATTTATTTCATCTTTGGAAGAGGTTGGGGTTGGAGCTGGATGGACAATTTATCCTCCTTTATCTAGATTGGAAGGACATAGAGGAAGTTCTGTGGATTTTGCTATTTTTTCTTTACATTTAGCAGGTGCTTCATCTATTATAGGAGCCATTAATTTTATTTCAACAATTATAAATATACGTTTAGCTGGAATATCTATAGA…	Latrodectus mactans	DQ127318.1	0.99	Early Release	1
Lmac_2	Lat_COI_F1/Lat_COI_R1	135	90	TTTATTAGGTGATGACCAATTATATAATGTTATTGTAACTGGTCATGCTTTTGTTATAATTTTTTTTATGGTTATGCCTATTTTAATTGG	Latrodectus mactans	DQ127321.1	1	RBCH207-04.COI-5P	1
Lmac_2	Lat_COI_F1/Lat_COI_R2	257	219	TTTATTAGGTGATGACCAATTATATAATGTTATTGTAACTGGTCATGCTTTTGTTATAATTTTTTTTATGGTTATGCCTATTTTAATTGGGGGGTTTGGAAATTGATTAGTTCCTTTAATGTTGGGAGCGCCAGATATGGCTTTTCCTCGAATAAATAATTTAAGATTTTGATTATTACCGTCATCTTTAATTCTATTATTTATTTCATCTTTGGAAGA	Latrodectus mactans	DQ127321.1	0.99	Early Release	1
Lmac_2	Lat_COI_F1/Lat_COI_R3	311	265	TTTATTAGGTGATGACCAATTATATAATGTTATTGTAACTGGTCATGCTTTTGTTATAATTTTTTTTATGGTTATGCCTATTTTAATTGGGGGGTTTGGAAATTGATTAGTTCCTTTAATGTTGGGAGCGCCAGATATGGCTTTTCCTCGAATAAATAATTTAAGATTTTGATTATTACCGTCATCTTTAATTCTATTATTTATTTCATCTTTGGAAGAGGTTGGGGTTGGAGCTGGATGGACAATTTATCCTCCTTTATCTAGA	Latrodectus mactans	DQ127321.1	0.99	Early Release	1
Lmac_2	Lat_COI_F1/Lat_COI_R4	497	456	TTTATTAGGTGATGACCAATTATATAATGTTATTGTAACTGGTCATGCTTTTGTTATAATTTTTTTTATGGTTATGCCTATTTTAATTGGGGGGTTTGGAAATTGATTAGTTCCTTTAATGTTGGGAGCGCCAGATATGGCTTTTCCTCGAATAAATAATTTAAGATTTTGATTATTACCGTCATCTTTAATTCTATTATTTATTTCATCTTTGGAAGAGGTTGGGGTTGGAGCTGGATGGACAATTTATCCTCCTTTATCTAGATTGGAAGGACATAGAGGAAGTTCTGTGGATTTTGCTATTTTTTCTTTACATTTAGCAGGTGCTTCATCTATTATAGGAGCCATTAATTTTATTTCAACAATTATAAATATACGTTTAGCTGGAATATCTATAGA…	Latrodectus mactans	DQ127318.1	0.99	Early Release	0.9978
Lmac_3	Lat_COI_F1/Lat_COI_R1	135	90	TTTATTAGGTGATGACCAATTATATAATGTTATTGTAACTGGTCATGCTTTTGTTATAATTTTTTTTATGGTTATGCCTATTTTAATTGG	Latrodectus mactans	DQ127321.1	1	RBCH207-04.COI-5P	1
Lmac_3	Lat_COI_F1/Lat_COI_R2	257	219	TTTATTAGGTGATGACCAATTATATAATGTTATTGTAACTGGTCATGCTTTTGTTATAATTTTTTTTATGGTTATGCCTATTTTAATTGGGGGGTTTGGAAATTGATNNNNNNNNNNNNNNNNGGGAGCGCCAGATATGGCTTTTCCTCGAATAAATAATTTAAGATTTTGATTATTACCGTCATCTTTAATTCTATTATTTATTTCATCTTTGGAAGA	Latrodectus mactans	DQ127321.1	0.92	Early Release	1
Lmac_3	Lat_COI_F1/Lat_COI_R4	497	456	TTTATTAGGTGATGACCAATTATATAATGTTATTGTAACTGGTCATGCTTTTGTTATAATTTTTTTTATGGTTATGCCTATTTTAATTGGGGGGTTTGGAAATTGATTAGTTCCTTTAATGTTGGGAGCGCCAGATATGGCTTTTCCTCGAATAAATAATTTAAGATTTTGATTATTACCGTCATCTTTAATTCTATTATTTATTTCATCTTTGGAAGAGGTTGGGGTTGGAGCTGGATGGACAATTTATCCTCCTTTATCTAGATTGGAAGGACATAGAGGAAGTTCTGTGGATTTTGCTATTTTTTCTTTACATTTAGCAGGTGCTTCATCTATTATAGGAGCCATTAATTTTATTTCAACAATTATAAATATACGTTTAGCTGGAATATCTATAGA…	Latrodectus mactans	DQ127318.1	0.99	Early Release	0.9978
Lhes_zoo	Adom_F/Adom_R	248	208	TAATAATAGGAGGAGGGCAGTGATTCCAACAGCTCATACAAATAATGGGGTTTGATCTAATGACATCCCAGGTGCTCGTATATTGATTATAGTTGTAATGAAATTAACGGCTCCCAGAATTGATGAAATTCCAGCTAAGTGTAATGAAAAAATGGCTAAATCAACAGATGCTCCGGCGTGGGCGATTCCTGTTGATAAAGGTGGATAA	Acheta domesticus	JF419327.1	1	N/A	N/A
Lmac_1	Adom_F/Adom_R	248	208	TAATAATAGGAGGAGGGCAGTGATTCCAACAGCTCATACAAATAATGGGGTTTGATCTAATGACATCCCAGGTGCTCGTATATTGATTATAGTTGTAATGAAATTAACGGCTCCCAGAATTGATGAAATTCCAGCTAAGTGTAATGAAAAAATGGCTAAATCAACAGATGCTCCGGCGTGGGCGATTCCTGTTGATAAAGGTGGATAA	Acheta domesticus	JF419327.1	1	N/A	N/A
Lmac_2	Adom_F/Adom_R	248	208	TAATAATAGGAGGAGGGCAGTGATTCCAACAGCTCATACAAATAATGGGGTTTGATCTAATGACATCCCAGGTGCTCGTATATTGATTATAGTTGTAATGAAATTAACGGCTCCCAGAATTGATGAAATTCCAGCTAAGTGTAATGAAAAAATGGCTAAATCAACAGATGCTCCGGCGTGGGCGATTCCTGTTGATAAAGGTGGATAA	Acheta domesticus	JF419327.1	1	N/A	N/A
Lmac_3	Adom_F/Adom_R	248	208	TAATAATAGGAGGAGGGCAGTGATTCCAACAGCTCATACAAATAATGGGGTTTGATCTAATGACATCCCAGGTGCTCGTATATTGATTATAGTTGTAATGAAATTAACGGCTCCCAGAATTGATGAAATTCCAGCTAAGTGTAATGAAAAAATGGCTAAATCAACAGATGCTCCGGCGTGGGCGATTCCTGTTGATAAAGGTGGATAA	Acheta domesticus	JF419327.1	1	N/A	N/A
